# Supplementary material for: A novel feature ranking method for prediction of cancer stages using proteomics data
Source: PLoS One. 2017 Sep 21;12(9):e0184203. doi: 10.1371/journal.pone.0184203 (PMC5608217; doi:10.1371/journal.pone.0184203)
Supplement: S1 Table — The results obtained for 10 formative biomarkers selected by FRMT and reported in different sheets for each dataset. (XLSX) [file pone.0184203.s001.xlsx]

## Sheet: Sheet1
Classification results on the READ dataset.
READ Cancer
Classifier		t-test	wrs	mim	jmi	disr	cmim	mrmr	mifs	icap	cife	frmt
DT	MCC	-0.08±0.0054	-0.15±0.0068	-0.04±0.0044	-0.03±0.0057	-0.06±0.0069	0.05±0.0059	-0.05±0.0061	0.02±0.0075	0.09±0.0068	0.03±0.0085	0.02±0.0042
	AUC	46.06±1.34	42.31±1.7	48.02±1.11	48.39±1.43	46.94±1.72	52.35±1.48	47.34±1.53	51.13±1.84	54.46±1.67	51.39±2.11	51.19±1.05
LDA	MCC	-0.14±0.0037	-0.05±0.0034	-0.01±0.0028	-0.07±0.0032	-0.03±0.0032	0.06±0.0032	-0.01±0.0017	0±0.003	0.04±0.0024	-0.08±0.0034	0.23±0.0025
	AUC	43.03±0.91	47.51±0.83	49.65±0.71	46.45±0.8	48.48±0.79	53±0.78	49.27±0.41	50.22±0.75	52.01±0.6	46.01±0.83	61.59±0.61
KNN	MCC	-0.06±0.0022	-0.06±0.0017	0.11±0.0033	0.04±0.0017	-0.02±0.0029	0.18±0.0038	-0.09±0.0019	0.06±0.0019	0.08±0.0029	0.16±0.0022	0.15±0.0009
	AUC	47.24±0.53	47.13±0.42	55.23±0.81	52.06±0.42	48.86±0.72	58.98±0.95	45.31±0.46	53.2±0.46	54.2±0.73	58.15±0.53	57.61±0.22
NB	MCC	-0.09±0.0023	-0.12±0.004	-0.13±0.0029	0.06±0.0023	-0.03±0.0031	0.09±0.0034	0.02±0.0026	-0.01±0.0032	0.08±0.0031	-0.04±0.0024	0.22±0.0015
	AUC	45.77±0.57	43.89±0.99	43.53±0.72	53.21±0.56	48.38±0.78	54.45±0.85	51.2±0.64	49.58±0.8	53.87±0.76	48.22±0.58	61.21±0.37
SVM	MCC	0.04±0.0039	-0.09±0.0038	0.07±0.0029	-0.07±0.0019	-0.03±0.0025	0.23±0.0021	-0.01±0.0018	-0.04±0.0023	0.1±0.0022	-0.1±0.0029	0.17±0.0021
	AUC	52.18±0.97	45.56±0.89	53.71±0.72	47.13±0.35	48.31±0.63	59.09±0.31	49.33±0.45	47.91±0.58	54.26±0.41	45.23±0.68	58.36±0.51
RF	MCC	-0.1±0.0041	-0.21±0.0033	0±0.0043	0.01±0.0027	0.01±0.0029	0.16±0.0034	0±0.0038	0.05±0.0048	0.17±0.0041	-0.02±0.0061	0.21±0.0022
	AUC	45.11±1.01	39.34±0.83	49.8±1.06	50.34±0.67	50.6±0.71	58.05±0.85	50.15±0.94	52.63±1.2	58.6±1.03	49.15±1.53	60.42±0.56
FL	MCC	-0.02±0.0072	0±0.0088	0.01±0.0091	0.01±0.0085	-0.01±0.0117	0±0.0081	0.03±0.0064	-0.01±0.0097	0±0.0075	0.01±0.0081	-0.03±0.0142
	AUC	48.94±1.78	50.01±2.18	50.61±2.25	50.47±2.09	49.69±2.9	50.02±2.01	51.47±1.58	49.66±2.4	50.02±1.84	50.37±2	48.57±3.51

## Sheet: Sheet2
Classification results on the HSNE dataset
HSNE Cancer
Classifier		t-test	wrs	mim	jmi	disr	cmim	mrmr	mifs	icap	cife	frmt
DT	MCC	0.02±0.0047	0.08±0.0025	0.01±0.0024	0.07±0.0044	0.16±0.0042	-0.01±0.0037	0.01±0.0041	0.1±0.0027	-0.01±0.0024	0.01±0.0034	0.09±0.0032
	AUC	50.79±1.23	53.97±0.66	50.63±0.65	53.4±1.23	58.28±1.04	49.38±0.95	50.22±1.06	54.98±0.7	49.58±0.63	50.47±0.87	54.65±0.81
LDA	MCC	0.06±0.001	0±0.0017	0.07±0.0021	0.04±0.0019	0.21±0.0012	-0.01±0.0011	-0.01±0.002	0.03±0.0026	0.05±0.0008	0.13±0.0018	0.19±0.0018
	AUC	52.72±0.2	49.86±0.32	52.57±0.31	51.5±0.27	59.06±0.22	49.49±0.27	49.49±0.25	51.37±0.46	52.15±0.16	55.47±0.33	58.06±0.34
KNN	MCC	-0.05±0.0007	0.17±0.0014	0.05±0.0013	-0.04±0.0012	0.27±0.0018	0.04±0.001	-0.08±0.0011	0.17±0.0034	0.02±0.001	0.03±0.0016	0.22±0.0013
	AUC	47.66±0.13	58.08±0.32	51.95±0.23	48.15±0.21	60.59±0.31	51.85±0.21	46.73±0.18	56.82±0.58	50.81±0.17	51.17±0.32	60.77±0.32
NB	MCC	0.02±0.0026	0.1±0.0009	0.01±0.0016	0.04±0.0041	0.23±0.0023	0.09±0.0031	-0.05±0.0015	0.07±0.0008	0.11±0.0016	0.1±0.0022	0.37±0.0002
	AUC	50.55±0.3	53.98±0.14	50.42±0.16	51.49±0.48	59.53±0.45	53.74±0.46	48.42±0.15	53.03±0.15	53.92±0.18	53.77±0.31	69.55±0.07
SVM	MCC	-0.03±0.0021	-0.01±0.0013	0.04±0.0014	-0.02±0.0009	0.18±0.0019	0.06±0.0013	-0.04±0.0027	0.1±0.0033	0.04±0.0018	0.11±0.0025	0.28±0.0017
	AUC	49.12±0.23	49.81±0.09	51.37±0.14	49.41±0.1	57.55±0.31	52.11±0.18	48.28±0.44	53.22±0.31	51.55±0.36	52.72±0.16	61.83±0.34
RF	MCC	0.03±0.0036	0.06±0.0018	0.12±0.0023	-0.03±0.0023	0.21±0.0012	-0.01±0.0021	-0.03±0.0026	0.15±0.0035	0±0.0042	0.04±0.0043	0.28±0.0015
	AUC	50.56±0.09	51.3±0.1	52.83±0.12	49.48±0.08	57.07±0.17	49.86±0.09	49.51±0.07	53.2±0.17	50.08±0.11	50.82±0.21	60.96±0.25
FL	MCC	0.03±0.0022	0.05±0.0037	-0.01±0.0031	-0.01±0.0037	-0.05±0.0023	0.01±0.0045	-0.03±0.0031	-0.03±0.0035	0.01±0.0037	-0.06±0.003	-0.01±0.0026
	AUC	51.56±0.55	52.47±0.91	49.37±0.81	49.46±0.84	47.55±0.54	50.47±1.14	48.71±0.71	48.29±0.91	50.65±0.85	46.81±0.77	49.34±0.62

## Sheet: Sheet3
Classification results on the LUSC dataset
LUSC Cancer
Classifier		t-test	wrs	mim	jmi	disr	cmim	mrmr	mifs	icap	cife	frmt
DT	MCC	0.08±0.0042	-0.05±0.0035	0.16±0.0068	0.02±0.0037	-0.06±0.0022	-0.11±0.002	-0.01±0.0035	-0.04±0.0036	-0.13±0.0021	0.02±0.0032	0.11±0.0041
	AUC	54.14±1.03	47.4±0.87	57.93±1.69	51.16±0.96	46.99±0.51	44.59±0.52	49.75±0.79	47.78±0.99	43.74±0.57	51.2±0.77	55.34±1.04
LDA	MCC	-0.06±0.0013	-0.02±0.0019	-0.01±0.0035	0.11±0.0015	0±0.0008	0.02±0.0014	-0.01±0.0045	0.14±0.0027	-0.05±0.0018	-0.04±0.002	-0.03±0.0022
	AUC	48.01±0.16	49.35±0.22	49.84±0.35	53.76±0.2	50±0.09	50.57±0.15	49.5±0.52	54.59±0.27	48.26±0.26	48.53±0.29	48.93±0.31
KNN	MCC	-0.11±0.0006	-0.04±0.001	-0.06±0.0003	0±0.0026	-0.08±0.0009	-0.03±0.0015	-0.04±0.0009	0±0.0009	-0.02±0.0012	-0.09±0.0007	0.27±0.002
	AUC	46.71±0.07	48.73±0.09	48.27±0.04	50.04±0.35	46.97±0.14	49.14±0.12	48.69±0.09	49.9±0.08	49.37±0.12	46.56±0.11	59.02±0.28
NB	MCC	-0.04±0.001	0.06±0.0035	-0.01±0.001	0.14±0.002	-0.01±0.0009	-0.06±0.0012	-0.1±0.0003	-0.05±0.0014	-0.06±0.0008	0.07±0.003	0.07±0.0013
	AUC	48.9±0.1	51.8±0.36	49.48±0.13	54.34±0.22	49.8±0.08	48.01±0.13	46.12±0.04	48.68±0.1	47.78±0.1	52.33±0.32	52.82±0.22
SVM	MCC	-0.13±0.0008	-0.01±0.0015	-0.03±0.0012	0.01±0.0034	0±0.0012	-0.13±0.0022	0±0.0021	-0.05±0.0016	-0.12±0.0009	-0.07±0.0021	0.02±0.0034
	AUC	44.71±0.16	49.69±0.11	49±0.13	50.2±0.42	49.94±0.08	42.23±0.85	49.94±0.23	48.58±0.14	45.34±0.15	46.48±0.51	50.94±0.53
RF	MCC	0.01±0.0023	0.05±0.0041	-0.02±0.002	0.08±0.0067	-0.05±0.0011	-0.04±0.0001	-0.04±0.0001	0.1±0.0101	-0.06±0.0001	0.08±0.0027	0.09±0.0032
	AUC	50.25±0.05	50.69±0.08	49.67±0.05	51.02±0.14	49.29±0.03	49.51±0.01	49.48±0.01	51.04±0.17	48.98±0.01	51.32±0.07	51.35±0.06
FL	MCC	0.02±0.0035	0.07±0.0034	0.04±0.0048	0.02±0.0034	0.03±0.0022	0±0.0031	0.01±0.0032	0.04±0.0047	0.03±0.0046	0.06±0.0022	0.13±0.0066
	AUC	50.95±0.61	52.99±0.59	51.64±1.02	50.99±0.6	51.17±0.39	49.94±0.73	50.41±0.58	51.84±0.81	51.52±1.04	52.73±0.51	55.62±1.34

## Sheet: Sheet4
Classification results on the COAD dataset
COAD Cancer
Classifier		t-test	wrs	mim	jmi	disr	cmim	mrmr	mifs	icap	cife	frmt
DT	MCC	0.01±0.0018	0±0.0023	0.05±0.0038	0±0.0021	-0.01±0.0023	0.01±0.0024	0.04±0.0037	-0.01±0.0026	-0.01±0.0029	0.01±0.0038	0.06±0.0029
	AUC	50.62±0.46	50.17±0.57	52.65±0.95	50.14±0.54	49.35±0.59	50.64±0.6	52.02±0.93	49.53±0.65	49.55±0.72	50.4±0.93	53.02±0.72
LDA	MCC	-0.01±0.0006	-0.02±0.0014	0.12±0.0012	0.05±0.0008	-0.01±0.0013	0.07±0.0007	-0.02±0.0011	0.08±0.0011	-0.03±0.0006	0.03±0.001	0.09±0.0016
	AUC	49.47±0.12	49.22±0.35	55.95±0.28	52.3±0.2	49.64±0.3	53.28±0.17	48.88±0.23	53.95±0.26	48.28±0.15	51.39±0.23	54.08±0.32
KNN	MCC	0.05±0.0006	-0.04±0.0008	0.08±0.0012	-0.02±0.0006	-0.12±0.0007	0.09±0.0008	0.05±0.0005	0.06±0.0009	0.02±0.001	-0.05±0.0008	0.14±0.0005
	AUC	52.47±0.14	47.98±0.18	54.06±0.28	49.23±0.13	43.79±0.18	54.47±0.19	52.25±0.13	52.98±0.21	50.75±0.24	47.4±0.2	57.06±0.13
NB	MCC	-0.05±0.0007	0.03±0.0009	0.1±0.0008	0.03±0.0008	0.01±0.0007	0.05±0.0005	0.08±0.0009	0.1±0.0014	0.08±0.0008	0.08±0.0013	0.17±0.0006
	AUC	47.71±0.13	51.61±0.21	54.58±0.18	51.32±0.18	50.44±0.17	52.34±0.13	53.81±0.19	54.89±0.3	53.8±0.2	53.56±0.26	58.29±0.15
SVM	MCC	0±0.001	-0.06±0.0014	0.15±0.0013	-0.01±0.0012	0±0.0013	0.05±0.0008	0.1±0.0015	0.05±0.0013	0.13±0.0005	0.02±0.0011	0.18±0.0015
	AUC	50.09±0.16	47.23±0.32	56.97±0.3	49.66±0.3	50.03±0.14	51.98±0.13	54.3±0.27	52.42±0.31	54.39±0.06	50.53±0.12	58.55±0.31
RF	MCC	-0.05±0.0018	0.03±0.0014	0.06±0.0011	0.06±0.0008	0±0.0016	0.03±0.001	0.08±0.0014	0.06±0.0011	0.03±0.0009	0.05±0.0016	0.12±0.0009
	AUC	47.84±0.37	51.48±0.3	52.62±0.23	52.69±0.18	50.03±0.33	51.32±0.21	53.6±0.3	52.56±0.22	51.45±0.2	52.4±0.34	55.96±0.2
FL	MCC	0.02±0.0026	0.02±0.0036	-0.01±0.0028	0.02±0.0037	0±0.0027	-0.01±0.0028	0.01±0.002	-0.01±0.0016	0±0.0031	0±0.0034	0±0.0027
	AUC	50.77±0.66	50.93±0.92	49.43±0.72	51.15±0.94	49.99±0.68	49.54±0.72	50.33±0.51	49.72±0.4	50.01±0.8	49.94±0.86	50.13±0.69

## Sheet: Sheet5
Classification results on the OV dataset.
OV Cancer
Classifier		t-test	wrs	mim	jmi	disr	cmim	mrmr	mifs	icap	cife	frmt
DT	MCC	0.09±0.0021	0±0.0018	0.01±0.0018	0.05±0.0015	0.02±0.0025	-0.01±0.0015	0.13±0.0023	0.02±0.0017	-0.03±0.0013	0.07±0.003	0.16±0.0035
	AUC	54.44±0.51	50.25±0.48	50.78±0.46	52.61±0.39	51.2±0.6	49.28±0.36	56.31±0.55	51.18±0.48	48.56±0.35	53.66±0.72	57.72±0.81
LDA	MCC	0±0.0012	0.07±0.0011	0±0.0002	0.01±0.0011	0±0.0004	-0.05±0	0.05±0.0019	0±0.0011	-0.05±0.0002	0.1±0.0023	0.18±0.0016
	AUC	50.14±0.09	52.33±0.13	50.05±0.02	50.32±0.14	49.88±0.03	48.55±0	51.25±0.1	49.99±0.07	48.5±0.02	54.08±0.37	57.6±0.3
KNN	MCC	-0.01±0.0013	-0.03±0	-0.03±0	-0.03±0.0002	-0.02±0.0003	-0.05±0	-0.03±0	-0.04±0	0.08±0.0018	0.06±0.0007	0.06±0.002
	AUC	49.74±0.05	49.46±0	49.31±0	49.57±0.01	49.69±0.01	48.56±0	49.55±0	49.24±0	51.16±0.04	51±0.02	50.97±0.04
NB	MCC	0.12±0.0009	0.09±0.0002	0.02±0.0001	-0.02±0.0014	0.02±0.0011	0.03±0.0011	0±0.0015	-0.04±0	0.12±0.0005	0.17±0.0013	0.27±0.0007
	AUC	54.28±0.14	53.07±0.01	50.51±0	49.27±0.13	50.59±0.15	51.04±0.11	49.97±0.12	49.16±0	54.13±0.06	54.58±0.12	61.57±0.11
SVM	MCC	0.05±0.0021	0±0.0006	-0.04±0.0013	-0.05±0.0006	-0.01±0.0007	0.03±0.0022	-0.04±0	-0.04±0.0006	-0.05±0.0008	-0.06±0.0003	0.08±0.0015
	AUC	52.15±0.4	50.06±0.11	46.97±0.85	46.38±0.27	49.61±0.14	51.28±0.46	49.09±0	48.76±0.07	46.25±0.4	47.87±0.05	54.71±0.46
RF	MCC	0.05±0.0058	-0.01±0.0007	0.04±0.008	-0.01±0	-0.02±0	-0.01±0	-0.02±0	-0.01±0	-0.02±0	-0.01±0	0.03±0.0025
	AUC	50.25±0.04	49.95±0.01	50.07±0.02	49.88±0	49.97±0	49.98±0	49.78±0	50±0	49.85±0	50±0	50.63±0.08
FL	MCC	0.01±0.0025	-0.03±0.0006	-0.02±0.0004	0±0.0011	0.03±0.0034	-0.03±0	-0.01±0	-0.02±0	0±0.0015	-0.03±0.0003	-0.02±0
	AUC	50.17±0.06	49.43±0.02	49.7±0.01	50.01±0.05	50.58±0.09	49.42±0.01	49.95±0	49.78±0	50.02±0.06	49.32±0.02	49.78±0

## Sheet: Sheet6
Classification results on the UCEC dataset
UCEC Cancer
Classifier		t-test	wrs	mim	jmi	disr	cmim	mrmr	mifs	icap	cife	frmt
DT	MCC	0.05±0.0015	0.05±0.002	0.11±0.0021	0±0.0018	0.09±0.0018	0.09±0.0015	0.03±0.0024	0.03±0.002	0.02±0.0018	0.05±0.0026	0.13±0.0026
	AUC	52.28±0.37	52.45±0.53	55.37±0.49	49.93±0.46	54.33±0.45	54.33±0.4	51.67±0.59	51.34±0.5	50.84±0.46	52.25±0.64	56.23±0.64
LDA	MCC	0.15±0.0008	0.05±0.0008	0.14±0.0008	-0.02±0.0009	0.07±0.0005	0.04±0.0008	0.07±0.0008	0.11±0.0009	-0.01±0.0013	0.05±0.0004	0.18±0.0004
	AUC	55.33±0.1	51.5±0.08	55.66±0.13	49.33±0.1	52.5±0.08	51.5±0.11	52.34±0.1	53.62±0.1	49.59±0.11	51.68±0.04	56.85±0.04
KNN	MCC	-0.05±0.0007	0.05±0.0008	0.01±0.0007	-0.02±0.0006	0.02±0.0011	-0.02±0.0007	0.02±0.0007	0.06±0.001	-0.01±0.0008	0.13±0.0014	0.04±0.001
	AUC	48.59±0.07	51.73±0.11	50.42±0.11	49.15±0.09	50.7±0.18	49.33±0.1	50.92±0.12	52.07±0.12	49.62±0.11	54.26±0.16	51.43±0.11
NB	MCC	0.02±0.0013	0.1±0.0005	0.09±0.0007	-0.01±0.0017	0.16±0.0005	0.1±0.0012	0.13±0.0005	0.04±0.0007	-0.06±0.0005	0.15±0.0008	0.24±0.0003
	AUC	50.68±0.11	52.27±0.03	52.59±0.05	49.76±0.06	55.96±0.08	53.33±0.14	53.62±0.04	51.2±0.05	48.53±0.03	54.65±0.08	59.54±0.05
SVM	MCC	-0.02±0.0009	0.05±0.0016	0.06±0.0008	0.07±0.0008	0.03±0.0009	0.03±0.0007	0.06±0.0011	-0.04±0.0011	-0.01±0.001	0.09±0.0015	0.14±0.0005
	AUC	49.35±0.06	52.42±0.44	52.75±0.19	52.74±0.1	50.87±0.1	51.1±0.1	52.54±0.22	48.24±0.21	49.65±0.32	53.89±0.31	57.97±0.19
RF	MCC	-0.02±0.0012	0.13±0.0008	0.1±0.0007	-0.04±0	0.06±0.0012	0.09±0.0017	0.15±0.0013	-0.05±0.0004	-0.02±0.0012	0.15±0.0011	0.26±0.0011
	AUC	49.75±0.02	52.14±0.03	51.89±0.02	49.68±0	51.18±0.05	51.74±0.07	52.92±0.05	49.22±0.01	49.89±0.01	52.84±0.04	56.54±0.08
FL	MCC	0.02±0.0014	0.03±0.0016	0.04±0.0017	0.03±0.0014	-0.05±0.0016	0.01±0.0013	-0.04±0.0009	0.05±0.003	0.02±0.0022	0.05±0.0017	0.08±0.0025
	AUC	51.19±0.35	51.58±0.35	52.15±0.42	51.33±0.33	47.47±0.47	50.75±0.34	48.14±0.19	52.44±0.66	50.83±0.5	52.33±0.42	54.18±0.67

## Sheet: Sheet7
Classification results on the KIRC dataset.
KIRC Cancer
Classifier		t-test	wrs	mim	jmi	disr	cmim	mrmr	mifs	icap	cife	frmt
DT	MCC	0.16±0.0012	0.09±0.002	0.1±0.0016	0.06±0.0014	0.01±0.0018	0.08±0.0008	0.16±0.0018	0.13±0.0014	0.03±0.0018	0.13±0.0014	0.18±0.001
	AUC	58.11±0.31	54.62±0.51	55.16±0.39	53.17±0.34	50.28±0.44	53.87±0.21	57.72±0.45	56.37±0.35	51.69±0.46	56.51±0.36	59.05±0.24
LDA	MCC	0.23±0.0004	0.26±0.0002	0.19±0.0003	0.18±0.0003	0.15±0.0005	0.2±0.0008	0.18±0.0004	0.23±0.0003	0.16±0.0005	0.18±0.0006	0.29±0.0004
	AUC	60.96±0.08	62.23±0.04	58.69±0.06	57.71±0.07	56.66±0.1	59.65±0.19	57.97±0.09	59.98±0.06	57.29±0.1	58.94±0.15	63.3±0.07
KNN	MCC	0.11±0.0005	0.12±0.0007	0.13±0.0004	0.15±0.0006	0.11±0.0006	0.06±0.0004	0.16±0.0004	0.21±0.0006	0.12±0.0003	0.06±0.0005	0.24±0.0005
	AUC	55.42±0.12	55.99±0.16	56.5±0.1	57.25±0.13	55.23±0.15	53.12±0.1	58.2±0.09	60.49±0.15	55.67±0.07	52.81±0.13	62.22±0.12
NB	MCC	0.23±0.0002	0.26±0.0003	0.16±0.0005	0.16±0.0004	0.08±0.0005	0.19±0.0005	0.24±0.0003	0.16±0.0004	0.21±0.0003	0.1±0.0003	0.34±0.0001
	AUC	60.77±0.04	62.53±0.06	57.32±0.11	57.22±0.08	53.63±0.09	59.17±0.12	61.43±0.06	56.97±0.08	59.99±0.07	54.62±0.07	66.54±0.03
SVM	MCC	0.18±0.0007	0.14±0.0004	0.11±0.0006	0.16±0.0005	0.13±0.0005	0.1±0.0005	0.19±0.0007	0.17±0.0007	0.13±0.0003	0.18±0.0004	0.26±0.0004
	AUC	58.94±0.18	55.46±0.06	55.01±0.12	55.99±0.07	56.06±0.1	53.05±0.04	59.42±0.19	57.75±0.12	55.46±0.05	58.15±0.07	61.98±0.07
RF	MCC	0.28±0.0005	0.28±0.0005	0.21±0.0003	0.16±0.0006	0.13±0.0003	0.19±0.0007	0.23±0.0004	0.17±0.0007	0.14±0.0006	0.16±0.0004	0.33±0.0003
	AUC	62.98±0.09	63.51±0.13	59.77±0.07	57.43±0.14	55.93±0.07	59.05±0.16	60.79±0.09	57.6±0.14	56.56±0.13	57.49±0.09	66.25±0.08
FL	MCC	-0.01±0.0019	0.02±0.0019	0.01±0.0018	0.02±0.0025	0±0.0023	-0.01±0.0009	-0.01±0.0018	-0.01±0.0027	0.01±0.0029	0.01±0.0026	-0.01±0.0009
	AUC	49.67±0.48	51.2±0.48	50.47±0.45	50.77±0.65	50.24±0.59	49.43±0.23	49.53±0.47	49.59±0.69	50.33±0.74	50.26±0.67	49.33±0.22

## Sheet: Sheet8
The 10 top rank proteins selected by FRMT method in 7 dataset.
COAD Cancer	HSNE Cancer	KIRC Cancer	LUSC Cancer	READ Cancer	UCEC Cancer	OV Cancer
'GATA3'	'S6_pS240_S244'	'Src_pY527'	'MYH11'	'GAB2'	'ER.alpha'	'MYH11'
'Bcl.2'	'Tuberin_pT1462'	'Bad_pS112'	'Shc_pY317'	'IRS1'	'Rab.25'	'GAB2'
'MAPK_pT202_Y204'	'Src_pY527'	'MEK1'	'YB.1'	'Cyclin_E1'	'c.Kit'	'PKC.alpha'
'CD49b'	'S6_pS235_S236'	'AMPK_pT172'	'p38_pT180_Y182'	'p70S6K_pT389'	'CD49b'	'TFRC'
'Bax'	'MAPK_pT202_Y204'	'YB.1'	MAPK_pT202_Y204'	'Rb_pS807_S811'	'X4E.BP1_pS65'	'eEF2K'
'Smad3'	'Cyclin_B1'	'MAPK_pT202_Y204'	'IGFBP2'	'NDRG1_pT346'	'Claudin.7'	'MEK1'
'S6_pS235_S236'	'ARID1A'	'beta.Catenin'	'Cyclin_E1'	'p38_MAPK'	'Transglutaminase'	'IGFBP2'
'MYH11'	'X4E.BP1_pT37'	'Cyclin_B1'	'EGFR'	'Collagen_VI'	'E.Cadherin'	'E.Cadherin'
'YB.1'	FASN'	'FASN'	'CDK1'	'p38_pT180_Y182'	'S6_pS240_S244'	'Akt'
'Myosin.IIa_pS1943'	'FoxM1'	'S6_pS235_S236'	'AMPK_pT172'	'ETS.1'	'PI3K.p85'	'c.Met_pY1235'
